# Supplementary material for: Health Risk Assessment of Heavy Metals in Groundwater of Hainan Island Using the Monte Carlo Simulation Coupled with the APCS/MLR Model
Source: Int J Environ Res Public Health. 2022 Jun 26;19(13):7827. doi: 10.3390/ijerph19137827 (PMC9266011; doi:10.3390/ijerph19137827)
Supplement: Supplementary file 1 [file ijerph-19-07827-s001.zip]

Archive with 1 entries (1 files):
- ijerph-1684990-supplementary.pdf
